# Supplementary material for: Prediction Analysis of Integrative Quality Zones for Corydalis yanhusuo W. T. Wang Under Climate Change: A Rare Medicinal Plant Endemic to China
Source: Biology (Basel). 2025 Aug 1;14(8):972. doi: 10.3390/biology14080972 (PMC12383410; doi:10.3390/biology14080972)
Supplement: Supplementary file 1 [file biology-14-00972-s001.zip]

Archive with 1 entries (1 files):
- biology-3752708-supplementary.pdf
